# Supplementary material for: The Splicing Variant TFIIIA-7ZF of Viroid-Modulated Transcription Factor IIIA Causes Physiological Irregularities in Transgenic Tobacco and Transient Somatic Depression of “Degradome” Characteristic for Developing Pollen
Source: Cells. 2022 Feb 23;11(5):784. doi: 10.3390/cells11050784 (PMC8909551; doi:10.3390/cells11050784)
Supplement: Supplementary file 1 [file cells-11-00784-s001.zip]

Archive with 1 entries (1 files):
- cells-1583640-supplementary.pdf
